# Supplementary material for: Multidrug-Resistant Tuberculosis in Central Asia and Predominant Beijing Lineage, Challenges in Diagnosis, Treatment Barriers, and Infection Control Strategies: An Integrative Review
Source: Antibiotics (Basel). 2025 Jul 2;14(7):673. doi: 10.3390/antibiotics14070673 (PMC12291989; doi:10.3390/antibiotics14070673)
Supplement: Supplementary file 1 [file antibiotics-14-00673-s001.zip]

Archive with 2 entries (2 files):
- SM Figure Supplemenntary file.pdf
- SM Table Supplemenntary file.pdf
